# Supplementary material for: A scaleable inducible knockout system for studying essential gene function in the malaria parasite
Source: Nucleic Acids Res. 2024 Dec 31;53(4):gkae1274. doi: 10.1093/nar/gkae1274 (PMC11879119; doi:10.1093/nar/gkae1274)
Supplement: gkae1274_Supplemental_Files [file gkae1274_supplemental_files.zip]

Archive with 2 entries (2 files):
- Supplementary_Table_1_R1.xlsx
- Suppl_Figs_R2.pdf
