# Supplementary material for: A scaleable inducible knockout system for studying essential gene function in the malaria parasite
Source: Nucleic Acids Res. 2024 Dec 31;53(4):gkae1274. doi: 10.1093/nar/gkae1274 (PMC11879119; doi:10.1093/nar/gkae1274)
Supplement: gkae1274_Supplemental_Files [file gkae1274_supplemental_files.zip › Supplementary_Table_1_R1.xlsx]

## Sheet: Sheet1
Primer	Sequence	Note
rom1_grna01_F	ATTGTAGCGTATGAATATTACTCA	gRNA oligos
rom1_grna01_R	AAACTGAGTAATATTCATACGCTA	gRNA oligos
rom1_grna02_F	TTGGTTATTGCATACTTCTGTTGA	gRNA oligos
rom1_grna02_R	TAAATCAACAGAAGTATGCAATAA	gRNA oligos
rom3_grna01_F	ATTGTACGTCGATATTTTATTTCC	gRNA oligos
rom3_grna01_R	AAACGGAAATAAAATATCGACGTA	gRNA oligos
rom3_grna02_F	TTGGTACTTATTTAATTCTATCCC	gRNA oligos
rom3_grna02_R	TAAAGGGATAGAATTAAATAAGTA	gRNA oligos
rom4_grna01_F	ATTGTAACACATGGGATCTAATAC	gRNA oligos
rom4_grna01_R	AAACGTATTAGATCCCATGTGTTA	gRNA oligos
rom4_grna02_F	TTGGTAGCGATTTAGAAATTCCGC	gRNA oligos
rom4_grna02_R	TAAAGCGGAATTTCTAAATCGCTA	gRNA oligos
rom6_grna01_F	ATTGTCGGTAACTTAAACAAGAGC	gRNA oligos
rom6_grna01_R	AAACGCTCTTGTTTAAGTTACCGA	gRNA oligos
rom6_grna02_F	TTGGGAGGTCGTTCGTTTAAATAA	gRNA oligos
rom6_grna02_R	TAAATTATTTAAACGAACGACCTC	gRNA oligos
rom7_grna01_F	ATTGAAAATAATACTTAAAAAAAA	gRNA oligos
rom7_grna01_R	AAACTTTTTTTTAAGTATTATTTT	gRNA oligos
rom7_grna02_F	TTGGAATCATCTATTAATAATATA	gRNA oligos
rom7_grna02_R	TAAATATATTATTAATAGATGATT	gRNA oligos
rom8_grna01_F	ATTGTTATTATTGTCCATCCATAA	gRNA oligos
rom8_grna01_R	AAACTTATGGATGGACAATAATAA	gRNA oligos
rom8_grna02_F	TTGGTCTTTCGAGTGAAAAGCAGA	gRNA oligos
rom8_grna02_R	TAAATCTGCTTTTCACTCGAAAGA	gRNA oligos
rom9_grna01_F	ATTGAATGAATGGTGTGGGGGAAA	gRNA oligos
rom9_grna01_R	AAACTTTCCCCCACACCATTCATT	gRNA oligos
rom9_grna02_F	TTGGTTATTTCTCCTGATTCGTTC	gRNA oligos
rom9_grna02_R	TAAAGAACGAATCAGGAGAAATAA	gRNA oligos
rom10_grna01_F	ATTGTGATTAATAAATTCGAATCA	gRNA oligos
rom10_grna01_R	AAACTGATTCGAATTTATTAATCA	gRNA oligos
rom10_grna02_F	TTGGGAATGTGTTATTGAAACTTG	gRNA oligos
rom10_grna02_R	TAAACAAGTTTCAATAACACATTC	gRNA oligos
P230P_gRNA01_F	ATTGATATGATTTAAAGCATCATG	gRNA oligos
P230P_gRNA01_R	AAACCATGATGCTTTAAATCATAT	gRNA oligos
P230P_gRNA02_F	TTGGTTTACAGTAACTTGTGCAAA	gRNA oligos
P230P_gRNA02_R	TAAATTTGCACAAGTTACTGTAAA	gRNA oligos
PIPLC_gRNA01_F	ATTGatgcttagaaaaaatgaagg	gRNA oligos
PIPLC_gRNA01_R	AAACccttcattttttctaagcat	gRNA oligos
PIPLC_gRNA02_F	TTGGtgcttagaaaaaatgaagga	gRNA oligos
PIPLC_gRNA02_R	TAAAtccttcattttttctaagca	gRNA oligos
GAP45_gRNA01_F	ATTGATGTTCAAGAAGCAAAGTAA	gRNA oligos
GAP45_gRNA01_R	AAACTTACTTTGCTTCTTGAACAT	gRNA oligos
GAP45_gRNA02_F	TTGGAGAACCTCTTGAACAAGAAC	gRNA oligos
GAP45_gRNA02_R	TAAAGTTCTTGTTCAAGAGGTTCT	gRNA oligos
GDPD_gRNA01_F	ATTGtgaccaacgattgatgcact	gRNA oligos
GDPD_gRNA01_R	AAACagtgcatcaatcgttggtca	gRNA oligos
GDPD_gRNA02_F	TTGGaaatgttgacggagtagaat	gRNA oligos
GDPD_gRNA02_R	TAAAattctactccgtcaacattt	gRNA oligos
SUB1_gRNA01_F	ATTGGGATTCTTGGAAAAACGAGG	gRNA oligos
SUB1_gRNA01_R	AAACCCTCGTTTTTCCAAGAATCC	gRNA oligos
SUB1_gRNA02_F	TTGGCAGGTTCTAAAAGGGATTCT	gRNA oligos
SUB1_gRNA02_R	TAAAAGAATCCCTTTTAGAACCTG	gRNA oligos
PIPLC_OE_LHA_F	ataatacatgatgaagattattttttaatattgga	OE-PCR
PIPLC_OE_LHA_R	cttttgataataagaaataaactaaacca	OE-PCR
PIPLC_OE_RHA_F	aatatagtagtgtatcatggattttatgga	OE-PCR
PIPLC_OE_RHA_R	tatcataatccaattcatcattttcatcaa	OE-PCR
GAP45_OE_LHA_F	TAAACGTATGGAAGTGTAAAGGGT	OE-PCR
GAP45_OE_LHA_R	TGTTTCTTCTACTTGCTCAACAAC	OE-PCR
GAP45_OE_RHA_F	TGATAAATTAGAAACAGGAACTCAATTAACC	OE-PCR
GAP45_OE_RHA_R	GTACATCTGGAATATGTTTATATTTTTATGTTATA	OE-PCR
GDPD_OE_LHA_F	gtatatatttggtcgataccaa	OE-PCR
GDPD_OE_LHA_R	aataacttgattatctttcgttagc	OE-PCR
GDPD_OE_RHA_F	aacagaacaagaaaaattagaaaaaga	OE-PCR
GDPD_OE_RHA_R	ctaataagggtacatgataaaacatag	OE-PCR
boxit.F	gtaaataaaaaaaataaCGtaCtGacaATAACTTC	In-Fusion cloning
boxit.R	ctacaaaaaagaataaaaataaaaaataaaaaat	In-Fusion cloning
M13F_rev	ACTGGCCGTCGTTTTAC	In-Fusion cloning
M13R_rev	GTCATAGCTGTTTCCTG	In-Fusion cloning
GAP45_INF_LHA_F	GTTGTAAAACGACGGCCAGTGATGAAAATATGAGAGAATAAAACACAC	In-Fusion cloning (common 20 bp overlap sequence in BOLD)
GAP45_INF_LHA_R	aCGttattttttttatttacTGTTTCTTCTACTTGCTCAACAAC	In-Fusion cloning (common 20 bp overlap sequence in BOLD)
GAP45_INF_RHA_F	atttttattcttttttgtagTGATAAATTAGAAACAGGAACTCAATTAACC	In-Fusion cloning (common 20 bp overlap sequence in BOLD)
GAP45_INF_RHA_R	ACACAGGAAACAGCTATGACATGAACAACGGGAAAATATGTCT	In-Fusion cloning (common 20 bp overlap sequence in BOLD)
GDPD_INF_LHA_F	GTTGTAAAACGACGGCCAGTaggtttgaacgaaacacaattgga	In-Fusion cloning
GDPD_INF_LHA_R	aCGttattttttttatttacaataacttgattatctttcgttagc	In-Fusion cloning
GDPD_INF_RHA_F	atttttattcttttttgtagaacagaacaagaaaaattagaaaaaga	In-Fusion cloning
GDPD_INF_RHA_R	ACACAGGAAACAGCTATGACaatgtgcccattgagca	In-Fusion cloning
PIPLC_INF_LHA_F	GTTGTAAAACGACGGCCAGTcttagatatgatgcaatcatctgcac	In-Fusion cloning
PIPLC_INF_LHA_R	aCGttattttttttatttaccttttgataataagaaataaactaaaccaat	In-Fusion cloning
PIPLC_INF_RHA_F	atttttattcttttttgtagaatatagtagtgtatcatggattttatgga	In-Fusion cloning
PIPLC_INF_RHA_R	ACACAGGAAACAGCTATGACtctgttcctctaaatctttacttttatc	In-Fusion cloning
barcode.F	aaCGtaCtGacaATAACTTC	for bar-seq; integration/excision
barcode.R	CATGACGATGTATGAGTAC	for bar-seq; integration/excision
padding.F	TTTCTGTTGGTGCTGATATTGCAAGGTGAACCGAGCCAGACAATCCGGAGGCACGGGGCTCAAAGCCGCGACACGACGGCTCTCGGCCGGTAACAGTAACCCCGGAGTGAACACCTATGGGGCTGGATAAAACTGCCCTGGTGAGCGCCATCAGCAACCCGAATACGTGGCATTTCAGGAaaCGtaCtGacaATAACTTC	for bar-seq
padding.R	ACTTGCCTGTCGCTCTATCTTCAATGTGAACAACCACACCATAGCGATTTATCGGAGCGCCTCGGAATACGGTATGAGCAGGCGCCTCGTGAGACCATTGCGAATACCAGGTATCGTGTAAGTAGCGAAGGCCCGTACGCGAGATAAACTGCTAGGAAACCGCGTCTCTACGACCGGTGCTCATGACGATGTATGAGTAC	for bar-seq
sub1.F	AGGCAATGTAAACAAATAGAAAGATAGA	integration/excision
sub1.R	TTCCTGATACATGAGTACCATGAT	integration/excision
p230p.F	CAAAATGGACAAGAAAAGGAC	integration/excision
p230p.R	ACCAGCTATAGCAAGATTTTCTTG	integration/excision
piplc.F	cttagatatgatgcaatcatctgcacat	integration/excision
piplc.R	ACACAGGAAACAGCTATGACtctgttcctctaaatctttacttttatc	integration/excision
gap45.F	GTTGTAAAACGACGGCCAGTGATGAAAATATGAGAGAATAAAACACAC	integration/excision
gap45.R	ACACAGGAAACAGCTATGACATGAACAACGGGAAAATATGTCT	integration/excision
gdpd.F	aatactgtcaaaacaagaatctttaccat	integration/excision
gdpd.R	cagatcttctttgttacctttaagttca	integration/excision
rom1.F	ACATGTAACATTAGATCATTTAAATTCGT	integration/excision
rom1.R	ATGGTTATACCATCTAGGTTTGTTA	integration/excision
rom3.F	AGGTTTATTGAATTCATTTATGTTAACACA	integration/excision
rom3.R	GAAGAAATGTGATATGCTGTTTAATAGA	integration/excision
rom4.F	TGTATATATCAGTATGCCCGAATG	integration/excision
rom4.R	CAATATAGCAGTGGTTGATATACATACT	integration/excision
rom6.F	GTATTACAGAAGGAATATAAAGCTGT	integration/excision
rom6.R	GAATAATGAAATAAACACTTCATTTGGT	integration/excision
rom7.F	TATTACGAGATTACTTCACTTAATTCTT	integration/excision
rom7.R	TCCATATAAAGCATATATAGCTGAAC	integration/excision
rom8.F	TTCTTAATTCCATATTAATGTTTTCAT	integration/excision
rom8.R	AGGTGTGGTGTCTATTTTAGGT	integration/excision
rom9.F	TGAAATATTCTTATGCTTCGTCA	integration/excision
rom9.R	GTATCTGTACTTAATAAGGGAGATGTAT	integration/excision
rom10.F	ATATGTAAAGGTATGTTGTTCTTAAATATA	integration/excision
rom10.R	GAAAACTATTAAGCTAGCTAAGGAC	integration/excision
Supplementary Table 1. Sequences of oligos and primers used in this study.
